# Supplementary material for: Multivariable Logistic Regression Model: A Novel Mathematical Model that Predicts Visual Field Sensitivity from Macular Ganglion Cell Complex Thickness in Glaucoma
Source: PLoS One. 2014 Aug 18;9(8):e104126. doi: 10.1371/journal.pone.0104126 (PMC4136731; doi:10.1371/journal.pone.0104126)
Supplement: Table S1 — The raw data of enrolled eyes. (XLSX) [file pone.0104126.s001.xlsx]

## Sheet: raw data
age	sex (male=0,, female=1)	Spherical Equivalent		GCC-whole area	VFS-whole area		GCC sup	VFS sup		GCC inf	VFS inf		GCC 3-1	VFS 3-1		GCC 3-2	VFS 3-2		GCC 3-3	VFS 3-3		GCC 3-4	VFS 3-4		GCC 6-1	VFS 6-1		GCC 6-2	VFS 6-2		GCC 6-3	VFS 6-3		GCC 6-4	VFS 6-4
42	0	-5.75		72	29.1471		80	31.8235		64	26.4706		97	33		109	34.3333		69	31		98	34.3333		61	30.8571		87	32		52	21.3571		66	28.9286
49	0	-5.75		83	31.4118		93	32.4412		73	30.3824		100	33.3333		51	33.3333		82	33.6667		84	33.3333		85	32.2143		103	32.2857		62	28.9286		79	30.5
60	0	-5.75		83.5	28.0441		96	32.3235		71	23.7647		106	33.3333		109	33.3333		99	33		103	34.6667		84	31.7143		104	32.5		55	15.5		71	27.7143
56	0	-5		76.5	32.0441		80	33.1176		73	30.9706		82	34.6667		89	34.6667		73	30.6667		104	33.6667		71	32.5714		91	33		61	30.5714		77	30.8571
35	0	-4.5		63	24.3235		61	25.2647		65	23.3824		60	27		69	25		76	29.3333		90	32		61	22.2143		65	28		57	14.7143		65	28.9286
55	0	-4.5		72.5	29.6029		82	31.9412		63	27.2647		94	32		98	33.3333		66	28		95	33.3333		71	31.9286		90	31.6429		51	25.3571		68	27.7143
59	0	-4.5		71	28.1324		71	26.1471		71	30.1176		63	31.6667		81	32.6667		74	31.3333		83	32.3333		53	20.7857		90	28.9286		61	29.1429		78	30.3571
35	0	-4.25		62	14.0441		64	13.1471		60	14.9412		73	31		72	19.3333		69	21		64	7.33333		69	20.5		53	0.642857		62	13.3571		55	16.8571
54	0	-4.25		77.5	34.3971		80	34.4118		75	34.3824		96	37		95	36		102	37.3333		100	36.3333		69	33.4286		86	34.5		59	33.2857		80	34.4286
45	0	-3.5		57.5	22.9265		63	30.1471		52	15.7059		72	32.6667		85	33.3333		61	27.3333		72	30.3333		51	29.7857		68	29.2857		42	2.21429		56	23.5714
59	0	-3.5		66.5	26.1765		73	33.4706		60	18.8824		95	36		95	35.6667		69	33.3333		95	36.3333		53	32.4286		83	33.5		43	5.35714		63	25.5714
60	0	-3.25		90	28.7206		100	31.4706		80	25.9706		118	33.6667		126	33.3333		111	32		126	34		83	31.0714		107	31		53	20.4286		86	28.5
46	0	-2.25		89.5	25.4853		100	34.0294		79	16.9412		117	35.3333		124	35		99	32.3333		124	35.3333		79	33.7143		113	33.8571		54	3.85714		88	22.7857
48	0	-2		86.5	33.6765		87	33.4706		86	33.8824		83	35.6667		91	35.3333		89	34.6667		97	30.6667		80	32.2857		100	33.7857		78	34.4286		93	33.8571
26	0	0		53.5	14.7353		51	13.8529		56	15.6176		47	27		52	5.66667		59	19.3333		61	26.6667		53	17.4286		54	9.21429		51	4.28571		59	23.7857
51	0	0		87	33.7353		80	33.6765		94	33.7941		78	33.6667		97	35.3333		101	34.3333		103	35		66	33.4286		93	33.5714		84	33.7143		101	33.5
52	0	0		77.5	22.6176		77	20.4412		78	24.7941		80	32.6667		113	35		92	32.6667		109	33		57	8		89	27.1429		63	18.2143		83	27.9286
57	0	0		85	26.8676		94	33.2941		76	20.4412		113	35.3333		108	35		99	31.6667		111	35.3333		88	33.1429		95	32.6429		56	12.5		79	22.7857
47	0	0.25		84.5	32.3676		84	32.4412		85	32.2941		96	33.3333		101	34		102	34		107	33.6667		71	31.4286		91	32.9286		70	31.3571		92	32.5714
56	0	1.5		98.5	32.3382		98	32.4412		99	32.2353		105	33.6667		109	33		107	33		111	33.3333		91	32.2857		104	32.2143		94	32.5714		102	31.5
35	0	-5		64.5	28.8971		64	25.5		65	32.2941		68	27		63	25		76	29.3333		84	32		58	22.7857		65	28		55	35.6429		69	29.6429
34	0	-5		55.5	28.6177		55	27.9118		56	29.3235		67	30		59	31.6667		67	31.6667		80	33.3333		51	25.6429		56	28.9286		49	28		55	29.2857
47	0	-5		52	13.6912		52	21.7941		52	5.58824		53	24		59	27		58	1.75		59	18		47	15.8461		56	25.4615		51	0.01		53	8.53846
53	0	-6.5		96	30.1471		93	29.8529		99	30.4412		110	32.6667		113	31		103	33.3333		113	30.6667		80	30.5714		95	28.2857		92	32.0714		104	28.1429
43	0	-6.25		83.5	32.6765		82	32.3529		85	33		91	33.3333		93	31.6667		94	33.3333		91	32.6667		74	32.9286		85	31.7143		76	33.3571		91	32.6429
53	0	-12		80	30.25		79	29.7647		81	30.7353		101	31.6667		87	30.3333		108	33.6667		88	30.6667		90	30.7143		59	28.2857		91	30.9286		63	29.9286
54	0	-11		82.5	27.4853		80	24.5588		85	30.4118		102	32.6667		111	33.3333		97	32.6667		116	32.6667		59	17.7857		92	27.7143		66	29.3571		94	30.5
46	0	-10		83.5	31.0882		93	31.8235		74	30.3529		106	34		124	33.6667		76	30.6667		107	31.3333		78	31.7857		100	31		63	30		76	30.4286
37	0	-9.5		86.5	32.25		91	33.0882		82	31.4118		105	34.3333		117	34		92	33.6667		113	33		75	33.5		99	32.2143		66	30.9286		90	31.0714
59	0	-8.75		73	30.8971		74	31.2353		72	30.5588		91	33.3333		98	32.3333		94	23.3333		97	32.6667		59	30.2857		76	31.5		61	31.5714		71	30.6429
55	0	-8		84	29.9706		95	33.2059		73	26.7353		99	34.3333		113	34.3333		102	34.3333		113	34.3333		79	33.2143		109	32.7143		48	20.2857		80	29.9286
49	0	-7.5		64.5	23.8382		74	31.0294		55	16.6471		94	31		99	34		87	23.3333		66	31.3333		53	29.2857		82	32.1429		46	6.85714		52	21.8571
50	0	-7.5		85.5	32.4412		100	33.7353		71	31.1471		102	34		99	35.3333		94	34.3333		78	35.6667		92	33.8571		113	33.2143		60	29.4286		74	31.2143
67	0	-5.75		83.5	29.0735		98	31.4412		69	26.7059		103	32.6667		105	33		76	30		98	29.6667		87	31.2143		108	31.0714		55	24.1429		77	27.9286
67	0	-3.75		99	31.6912		102	32.0882		96	31.2941		105	33.3333		123	33.6667		117	33.6667		125	33		93	31.7143		107	31.8571		80	30.9286		98	30.7857
68	0	-2.75		60.5	13.3235		58	13.3529		63	13.2941		53	21		91	22.6667		70	21		102	33		46	13.2143		64	9.85714		45	0.01		67	20.7143
69	0	-2.5		63	24.4412		72	30.5294		54	18.3529		78	32		80	33.3333		56	24.3333		55	11.3333		58	27.3571		85	32.7857		52	28.7857		58	8.14286
71	0	-2		87	26		97	32.2647		77	19.7353		106	34.3333		117	32.3333		105	31.6667		123	34		87	31.7857		102	32.2857		53	10.1429		79	23.7143
63	0	-1.5		81	31.1029		87	32.4118		75	29.7941		102	33		99	34.6667		93	32.3333		105	34.3333		72	31.8571		99	32.3571		53	28.2143		85	29.8571
64	0	-1.25		106.5	31.4118		105	31.6176		108	31.2059		115	33		118	33		121	32.3333		124	33.3333		95	31.4286		113	31.2143		96	31.6429		115	30.0714
64	0	0		87.5	27.7941		103	32.7647		72	22.8235		102	34.3333		115	33.3333		70	34.3333		111	31		92	32.5714		116	32.5		51	30		83	11.4286
71	0	0		68.5	20.5		71	17.4118		66	23.5882		83	31		101	32		62	18		93	32.6667		52	3.42857		82	25.3571		59	23.0714		68	23.3571
74	0	0		91	28.1471		88	29		94	27.2941		74	31		94	28.6667		101	29		98	29.3333		85	28.8571		95	28.7857		81	27.4286		108	26.3571
75	0	0		62	20.6765		58	13.8824		66	27.4706		57	28		68	23.6667		73	30.6667		76	31		55	11.5714		61	11.0714		60	26.5714		68	26.9286
76	0	0		62.5	20.7941		58	14.1176		67	27.4706		57	28		64	23.6667		73	30.6667		76	31		55	12.1429		61	11.0714		61	26.5714		69	26.9286
73	0	2		72	22.0441		85	29.9412		59	14.1471		91	32.3333		98	31		56	18.6667		85	28.6667		70	28.9286		98	30.2143		50	7.57143		63	16.6429
73	0	2		72	22.0294		85	29.9118		59	14.1471		91	32.3333		98	31		56	18.6667		85	28.6667		70	28.9286		98	30.1429		50	7.57143		63	16.6429
62	0	-12.75		91.5	31.1912		90	31.1471		93	31.2353		99	34.3333		106	32.6667		101	32.6667		108	31.6667		76	30.7143		100	30.5714		77	31.1429		105	30.9286
69	1	-2.5		91.5	31.1618		98	32.6765		85	29.6471		106	34.3333		116	34		107	34.3333		117	34		81	32.7857		109	31.9286		63	27.9286		92	29.4286
74	1	-0.5		75	30.0294		72	29.0588		78	31		86	31.3333		92	31.3333		95	33.3333		94	33		56	28.4286		80	28.7143		67	30.7857		82	30.2857
71	1	1.5		71	22.8382		84	30.7059		58	14.9706		98	32.3333		96	33.3333		50	7.66667		79	27.6667		69	29.7143		96	30.7857		50	15.4286		64	13.3571
75	1	1.75		75	20.4706		61	8.82353		89	32.1176		47	1		61	9.33333		92	32.3333		92	32.6667		58	9		70	10.2143		86	31.6429		93	32.4286
62	1	-8		73.5	32.1618		79	31.9706		68	32.3529		95	33		98	32.6667		84	35		104	34		77	32.1429		104	31.4286		66	32.1429		91	31.6429
69	1	-3.25		81	30.8971		79	30.1471		83	31.6471		99	35.3333		98	35.6667		105	34		90	35		64	26.7143		85	31.2857		76	31.1429		83	30.9286
68	1	-3		94.5	27.1912		88	25.8529		101	28.5294		108	31.6667		124	31		115	30		128	30		61	21.7857		101	27.5714		80	28.7143		109	27.7143
64	1	-2.75		81.5	31.1324		92	33.0294		71	29.2353		104	33.6667		112	34.6667		83	30.6667		95	33.6667		76	33		102	32.5714		56	29.7857		73	27.4286
63	1	0		69.5	16.9706		77	24.5588		62	9.38235		90	33.3333		96	34.3333		61	6.33333		98	30		56	14.0714		91	31.0714		45	0.0714286		68	14.9286
77	1	0		57	13.4412		58	17.2059		56	9.67647		48	24.3333		55	13.3333		51	11.6667		61	26.3333		59	27.7143		62	6		50	1.5		63	13.8571
61	1	-6		73	20.9265		85	30.2059		61	11.6471		97	32.3333		104	32.3333		62	17		85	28.6667		67	28.7857		99	30.7143		52	1.07143		64	17.4286
61	1	-8.5		61	20.9118		66	23.3529		56	18.4706		53	15		99	32.6667		45	8.66667		73	24.3333		48	18.5		81	28		47	16.1429		64	21.6429
64	1	0.75		105	33.7059		104	33.9118		106	33.5		98	35.6667		107	35.3333		105	35.3333		112	34.6667		94	33.7143		122	33.4286		95	33.7143		121	32.6429
42	1	-4.5		63	16.7794		68	24.5		58	9.05882		84	35		104	34.6667		67	12.6667		99	30.6667		45	13.9286		77	30.6429		43	0.01		58	12.7143
30	1	-4		66.5	22.3529		83	32.4118		50	12.2941		98	33		93	33.3333		58	19.3333		73	28.6667		71	32.0714		89	32.4286		44	6.28571		48	13.2857
44	1	-3		63.5	17.3676		75	28.6471		52	6.08824		97	34.6667		74	25		54	5.33333		53	0.01		69	30.2857		78	26.5		54	10.6429		52	3
57	1	-3		79.5	32.25		78	31.9412		81	32.5588		85	33		94	33.3333		89	33.3333		95	34		67	31.5		87	31.8571		74	32.3571		86	32.2857
46	1	0		102	34.6912		102	34.7941		102	34.5882		112	35.3333		117	36		107	36		115	36		88	34.8571		111	34.3571		90	34.5714		112	34
51	1	-6.75		53	20.5735		53	27.1765		53	13.9706		55	30		59	31.3333		52	11.6667		62	26.3333		47	23.7857		58	29.0714		48	1.71429		56	24.0714
55	1	-6.75		95.5	32.6176		96	32.8235		95	32.4118		110	34.6667		111	34.3333		113	34.3333		114	34.3333		85	32.7143		106	32.2143		83	32		100	32
60	1	-6.5		66	17.8971		76	28		56	7.79412		83	32.3333		104	33.6667		51	6		77	25.3333		59	24.5		86	29.3571		49	0.01		60	12.2143
56	1	-6.25		77	32.0441		80	33.1176		74	30.9706		81	34.6667		89	34.6667		76	30.6667		105	33.6667		71	32.5714		91	33		62	30.5714		77	30.8571
60	1	-6		66	17.9559		76	28.1176		56	7.79412		82	32.3333		100	33.6667		52	6		73	25.3333		58	25.0714		88	29.0714		48	0.01		61	12.2143
50	1	-8.75		93.5	33.6471		98	34.1471		89	33.1471		107	35.3333		115	36		103	33.6667		114	35		83	34.1429		108	33.5		72	32.7857		101	33
31	1	-7		59	19.1765		64	26.1765		54	12.1765		73	28.3333		78	29.6667		53	11.6667		69	30.6667		53	23.5		70	27.6429		51	4.14286		53	16.3571
59	1	-5.5		71	24.25		79	27.1176		63	21.3824		86	29.3333		98	29.6667		61	6.66667		88	27		61	25.3571		92	27.8571		53	20.5		69	24.2143
45	1	-4		91	31.6324		88	31.5		94	31.7647		102	34.3333		108	31.6667		107	33.3333		110	33.6667		70	31		101	31.3571		81	31.3571		105	31.4286
60	1	-4		80.5	32.2353		84	32.3235		77	32.1471		91	33.3333		103	34		100	33.3333		89	33.3333		75	32.9286		88	31.1429		64	32.3571		81	31.4286
51	1	-3.25		90	34.2353		92	34.5		88	33.9706		96	36.6667		103	36		101	35.3333		109	35.6667		85	33.9286		101	34.2857		81	33.9286		91	33.3571
53	1	0		113.5	33.25		112	33.4412		115	33.0588		114	36.3333		148	34.6667		125	35		123	35.3333		103	32.9286		125	33.0714		104	32.9286		127	32.2857
59	1	-7.25		53.5	2.67647		54	5.17647		53	0.176471		61	9		61	13		52	2		52	0.01		46	0.01		59	7.85714		54	0.01		53	0.01
59	1	-6		70.5	24.2794		77	27.1765		64	21.3824		90	29.3333		99	29.6667		61	6.66667		87	27		59	25.3571		90	28		53	20.5		71	24.2143
52	1	-4.75		90	31.4412		100	32.6176		80	30.2647		110	33.6667		121	34		94	32.6667		110	32.6667		86	32.0714		108	32.6429		66	29.6429		80	29.8571
38	1	0		89.5	33.7206		96	34.7941		83	32.6471		106	35.3333		116	36.6667		104	35		111	35		83	34.0714		104	35		65	31.4286		89	32.8571
59	1	0		86.5	31.1765		100	33.7647		73	28.5882		114	34		117	35.6667		88	32.3333		111	34		89	33.5		107	33.5714		58	25.8571		73	29.3571
